# Supplementary material for: Solvent-Free Reaction for Unsymmetrical Organodisulfides with High Purity and Application as Cathode-Active Materials
Source: Materials (Basel). 2024 Feb 1;17(3):699. doi: 10.3390/ma17030699 (PMC10856588; doi:10.3390/ma17030699)
Supplement: Supplementary file 1 [file materials-17-00699-s001.zip]

Archive with 1 entries (1 files):
- materials-2774487-supplementary.pdf
